# Supplementary material for: Acute Febrile Illness Associated with an Emerging Dengue 4 GIIb Variant Causing Epidemic in León, Nicaragua 2022
Source: Viruses. 2025 Aug 13;17(8):1113. doi: 10.3390/v17081113 (PMC12390644; doi:10.3390/v17081113)
Supplement: Supplementary file 1 [file viruses-17-01113-s001.zip]

Archive with 1 entries (1 files):
- viruses-3738178-final supplementary.pdf
